# Supplementary material for: Cep192, a Novel Missing Link between the Centrosomal Core and Corona in Dictyostelium Amoebae
Source: Cells. 2021 Sep 10;10(9):2384. doi: 10.3390/cells10092384 (PMC8467581; doi:10.3390/cells10092384)
Supplement: Supplementary file 1 [file cells-10-02384-s001.zip]

Archive with 5 entries (5 files):
- Figure S1.png
- Figure S2.png
- Movie_S1.avi
- Movie_S2.avi
- Movie_S3.avi
